# Supplementary material for: Description of a new Brazilian Paraportanus and key to the species of the genus (Insecta, Hemiptera, Cicadellidae, Portanini)
Source: Zookeys. 2012 Nov 15;(242):19–24. doi: 10.3897/zookeys.242.3528 (PMC3561680; doi:10.3897/zookeys.242.3528)
Supplement: XML Treatment for Paraportanus longispinus [file zookeys.242.3528-treatment1.xml]

<!DOCTYPE tp:taxon-treatment
  PUBLIC "-//TaxonX//DTD Taxonomic Treatment Publishing DTD v0 20100105//EN" "tax-treatment-NSO.dtd">
<tp:taxon-treatment xmlns:tp="http://www.plazi.org/taxpub"><tp:treatment-meta><mixed-citation publication-type="journal"><person-group><name><surname>de Carvalho</surname><given-names>Adenomar Neves</given-names></name></person-group><article-title>Description of a new Brazilian 
                    <italic>Paraportanus</italic>  and key to the species of the genus (Insecta, Hemiptera, Cicadellidae, Portanini)
                </article-title><source>Zookeys</source><day>15</day><month>11</month><year>2012</year><volume>2012</volume><issue>242</issue><fpage>19</fpage><lpage>24</lpage><pub-id pub-id-type="doi">10.3897/zookeys.242.3528</pub-id></mixed-citation></tp:treatment-meta><tp:nomenclature><tp:taxon-name>
                            <tp:taxon-name-part taxon-name-part-type="genus">Paraportanus</tp:taxon-name-part>
                            <tp:taxon-name-part taxon-name-part-type="species">longispinus</tp:taxon-name-part>
                        <object-id xmlns:xlink="http://www.w3.org/1999/xlink" xlink:type="simple">urn:lsid:zoobank.org:act:A852D16B-61DC-460E-9B08-83CFD0A60099</object-id>
								<object-id xmlns:xlink="http://www.w3.org/1999/xlink" xlink:type="simple">http://species-id.net/wiki/Paraportanus_longispinus</object-id>
								</tp:taxon-name><tp:taxon-status xmlns:xlink="http://www.w3.org/1999/xlink" xlink:type="simple">sp. n.</tp:taxon-status><xref ref-type="fig" rid="F1">Figs 1</xref><xref ref-type="fig" rid="F2">–7</xref></tp:nomenclature><tp:treatment-sec sec-type="Description"><title>Description.</title><p>Length 5 mm from apex of head to apex of forewings at rest. Crown (<xref ref-type="fig" rid="F1">Fig. 1</xref>) strongly produced anteriorly; anterior margin rounded in dorsal view; ocelli located on anterior margin, equidistant from the anterior angles of the eyes and coronal suture, the latter half length of crown.<!--PageBreak--></p><p>Pronotum (<xref ref-type="fig" rid="F1">Fig. 1</xref>) convex, wider than head; lateral margins subangulate in dorsal view; with dorsopelural carinae; posterior margin straight. Forewings with three closed anteapical cells; median cell as long as the external; third and fourth apical cell subretangular. Others characters as in description generic (<xref ref-type="bibr" rid="B1">Carvalho and Cavichioli 2009</xref>).</p><p>Color of body light yellow with opaque areas on crown and pronotum. Crown light brown with pair of large black maculae between ocelli (<xref ref-type="fig" rid="F1">Fig. 1</xref>); face with vertical brown stripe on laterofrontal suture, broader adjacent antenna. Forewings light yellow semi-hyaline with white maculae at apex.</p><p>Male genitalia with pygofer (<xref ref-type="fig" rid="F1">Fig. 2</xref>) in lateral view, strongly produced posteriorly; posterior margin broadly rounded; distal third of ventral margin with short dentiform process; macrosetae distributed mostly on proximal third of dorsal margin, some smaller setae on ventral margin to apex. Subgenital plates (<xref ref-type="fig" rid="F1">Fig. 3</xref>), elongate, distinctly longer than pygofer, extending posteriorly approximately 1/3 their length, triangular with lateral margin sinuate; ventro laterally with diagonal row of macrosetae over distal two thirds and several long fine setae. Connective (<xref ref-type="fig" rid="F1">Fig. 4</xref>) Y-shaped with arms broadly divergent; stem very short with strong median keel. Styles (<xref ref-type="fig" rid="F1">Fig. 4</xref>) with apical apophysis strongly curved. Aedeagus (<xref ref-type="fig" rid="F1">Fig. 5</xref>) in lateral view, narrow basally; shaft expanded distally, abruptly curved dorsally and laterally compressed; a <!--PageBreak-->pair of long spiniform processes subapically on ventral margin (<xref ref-type="fig" rid="F1">Fig. 6</xref>) crossed and directed ventrally; gonopore apical.</p><p><bold>Female genitalia.</bold> The abdominal VII sternite, in ventral view, with anterior margin straight; posterior margin weakly sinuate, with a small rounded tooth medially.</p><fig id="F1" position="float" orientation="portrait"><label>Figures 1–6.</label><caption><p><italic><tp:taxon-name>Paraportanus longispinus</tp:taxon-name></italic>, sp. n., male holotype: <bold>1</bold> head, pronotum and mesonotum, in dorsal view <bold>2</bold> pygofer, in lateral view <bold>3</bold> subgenital plates, in ventral view <bold>4</bold> connective and style, in dorsal view <bold>5</bold> aedeagus, in lateral view <bold>6</bold> apex of aedeagus, in posterior view. Scales 0,15 m</p></caption><graphic xmlns:xlink="http://www.w3.org/1999/xlink" xlink:href="ZooKeys-242-019-g001.jpg" position="float" orientation="portrait" xlink:type="simple"/></fig></tp:treatment-sec><tp:treatment-sec sec-type="Material examined"><title>Material examined.</title><p>Male holotype, “Brasil: Roraima / Rio Uraricoera / Ilha de Maracá 02–13.V.1987; J. A. Rafael, J. E. B. Brasil &amp; L. S. Aquino, <italic>leg</italic>.; DZUP” (DZUP). Paratypes: 4 males, same data as holotype (DZUP). 3 males, “Manaus – AM (2°25'S, 60°O) / Brasil 13.XI.1985 (Biological Dynamics of Forest Fragments Project) / 80 Km de Manaus / Bert Klein, <italic>leg</italic>. / Malaise”; <italic>Ibdem</italic>. 3 males, 01.IV.1985; <italic>Ibdem</italic>. 18.II.1987; <italic>Ibdem</italic>. 1 male, 1 female, 18.IX.1985; <italic>Ibdem</italic>. 1 male, 03.XII.1985; <italic>Ibdem</italic>. 1 male, 17.IX.1985; <italic>Ibdem</italic>. 1 male, 14.I.1985; <italic>Ibdem</italic>. 1 male, 10.XII.1985; <italic>Ibdem</italic>. 1 male, 24.IX.1985; <italic>Ibdem</italic>. 1 male, 19.IX.1985; <italic>Ibdem</italic>. 1 female, 04.XII.1985; <italic>Ibdem</italic>.1 male, 11.XII.1985; <italic>Ibdem</italic>. 1 male, 12.XII.1985; <italic>Ibdem</italic>. 1 male, 24.IX.1985; <italic>Ibdem</italic>. 1 male, 25.IX.1985; <italic>Ibdem</italic>. 1 female, 11.XI.1987; <italic>Ibdem</italic>. 1 male, 25.II.1987; <italic>Ibdem</italic>. 1 female, 07.XI.1985; <italic>Ibdem</italic>. 1 male, 1 female, 18.IX.1985; <italic>Ibdem</italic>. 1 male, 12.XI.1985; <italic>Ibdem</italic>. 3 males, 2 females, 24.IX.1985; <italic>Ibdem</italic>. 1 male, 11.XII.1985; <italic>Ibdem</italic>. 1 male, 1 female, 25.IX.1985; <italic>Ibdem</italic>. 1 female, 18.XI.1985; <italic>Ibdem</italic>. 1 female, 10.XI.1985; <italic>Ibdem</italic>. 1 male, 28.I.1987; <italic>Ibdem</italic>. 1 male, 21.I.1987; <italic>Ibdem</italic>. 1 female, 25.II.1987 (INPA).</p><fig id="F2" position="float" orientation="portrait"><label>Figure 7.</label><caption><p><italic><tp:taxon-name>Paraportanus longispinus</tp:taxon-name></italic> sp. n., male holotype in lateral view.</p></caption><graphic xmlns:xlink="http://www.w3.org/1999/xlink" xlink:href="ZooKeys-242-019-g002.jpg" position="float" orientation="portrait" xlink:type="simple"/></fig></tp:treatment-sec><tp:treatment-sec sec-type="Etymology"><title>Etymology.</title><p>The specific name is named for the long pair of spiniform processes of the aedeagus.</p></tp:treatment-sec><tp:treatment-sec sec-type="Remarks"><title>Remarks.</title><p><italic><tp:taxon-name>Paraportanus longispinus</tp:taxon-name></italic> can be distinguished from the other known species of the genus by the following combination of features: (1) crown with two maculae between ocelli (<xref ref-type="fig" rid="F1">Fig. 1</xref>); (2) distal third of ventral margin of pygofer with short dentiform process (<xref ref-type="fig" rid="F1">Fig. 2</xref>); (3) aedeagus with a pair of long spiniform process, crossed and directed ventrally (<xref ref-type="fig" rid="F1">Figs 5, 6</xref>). The male genitalia of the new species are similar to those of <italic><tp:taxon-name>Paraportanus facetus</tp:taxon-name></italic> (Kramer) but differ from this species in having the processes of the aedeagus longer and crossed.<!--PageBreak--></p></tp:treatment-sec><ref-list><ref id="B1"><mixed-citation xmlns:xlink="http://www.w3.org/1999/xlink" xlink:type="simple"><person-group><name name-style="western"><surname>Carvalho</surname><given-names>AN</given-names></name><name name-style="western"><surname>Cavichioli</surname><given-names>RR</given-names></name></person-group> (<year>2009</year>)<source> Novo gênero e espécie de Portanini Linnavuori e notas taxonômicas (Hemiptera, Cicadellidae, Xestocephalinae). Revista Brasileira de Entomologia 53: 26–31. <ext-link ext-link-type="uri" xlink:href="http://www.scielo.br/scielo.php?script=sci_arttext&amp;pid=S0085-56262009000100007" xlink:type="simple">http://www.scielo.br/scielo.php?script=sci_arttext&amp;pid=S0085-56262009000100007</ext-link></source></mixed-citation></ref></ref-list></tp:taxon-treatment>
